# Supplementary material for: Development of a General Health Score Based on 12 Objective Metabolic and Lifestyle Items: The Lifestyle and Well-Being Index
Source: Healthcare (Basel). 2022 Jun 11;10(6):1088. doi: 10.3390/healthcare10061088 (PMC9222586; doi:10.3390/healthcare10061088)
Supplement: Supplementary file 1 [file healthcare-10-01088-s001.zip]

Archive with 1 entries (1 files):
- Supporting Files 1.pdf
